# Supplementary material for: Anticancer Diiron Vinyliminium Complexes: A Structure–Activity Relationship Study
Source: Pharmaceutics. 2021 Jul 27;13(8):1158. doi: 10.3390/pharmaceutics13081158 (PMC8398472; doi:10.3390/pharmaceutics13081158)
Supplement: Supplementary file 1 [file pharmaceutics-13-01158-s001.zip]

Archive with 1 entries (1 files):
- pharmaceutics-1295660-supplementary.pdf
